# Supplementary material for: A public database to monitor the spread and impacts of high pathogenicity avian influenza viruses on albatrosses and petrels
Source: Biodivers Data J. 2026 May 15;14:e186836. doi: 10.3897/BDJ.14.e186836 (PMC13197815; doi:10.3897/BDJ.14.e186836)
Supplement: Supplementary material 1 — Keyword pre-filtering script [file bdj-14-e186836-s001.r]

library(tidyverse)

library(readxl)

dataset <- read_excel("c:/folder/dataset.xlsx", sheet="Sheet1")

keywords <- c("Procellariiformes", "Diomedeidae", "Hydrobatidae", "Oceanitidae", "Pelecanoididae", "Procellariidae", "Aphrodroma", "Ardenna", "Bulweria", "Calonectris", "Daption", "Diomedea", "Fregetta", "Fulmarus", "Garrodia", "Halobaena", "Hydrobates", "Lugensa", "Macronectes", "Nesofregetta", "Oceanites", "Oceanodroma", "Pachyptila", "Pagodroma", "Pelagodroma", "Pelecanoides", "Phoebastria", "Phoebetria", "Procellaria", "Pseudobulweria", "Pterodroma", "Puffinus", "Thalassarche", "Thalassoica", "abanto", "albatro", "albatros", "albatross", "albatroz", "alma-de-mestre", "alma-negra", "cagarra", "damier", "faigao", "faigão", "fardela", "fulmar", "fura-bucho", "golondrina", "grazina", "oceanite", "océanite", "painho", "paino", "paíño", "pardela", "petrel", "pétrel", "piau", "pomba-do-cabo", "potoyunco", "prion", "prión", "puffin", "puffinure", "shearwater", "yunco")

dataset_filtered <- dataset[sapply(dataset$Species, function(x) any(sapply(keywords, function(word) grepl(word, x, ignore.case=TRUE)))), ]

write.csv(dataset_filtered, file="dataset_filtered.csv")
